# Supplementary material for: Gasdermin-Mediated Pyroptosis in Hidradenitis Suppurativa: Molecular Insights and Therapeutic Implications
Source: Biology (Basel). 2025 Sep 12;14(9):1258. doi: 10.3390/biology14091258 (PMC12467371; doi:10.3390/biology14091258)
Supplement: Supplementary file 1 [file biology-14-01258-s001.zip]

Archive with 1 entries (1 files):
- biology-3587198-supplementary.pdf
